# Supplementary material for: C‐type natriuretic peptide induces inotropic and lusitropic effects in human 3D‐engineered cardiac tissue: Implications for the regulation of cardiac function in humans
Source: Exp Physiol. 2023 Jul 26;108(9):1172–88. doi: 10.1113/EP091303 (PMC10988518; doi:10.1113/EP091303)
Supplement: Supplementary file 1 [file EPH-108-1172-s002.xlsx]

## Sheet: Ex vivo_Pre ischemia
	LVDP_pre-ischemia_Vehicle															LVDP_pre-ischemia_CNP
Time / Animal	1	2	3	4	5	6	7	8	9	10	11	12	13	14		1	2	3	4	5	6	7	8	9	10	11	12	13	14	15
-20	90.67	82.3524	62.6874	59.7418	89.0013	116.952	136.596	127.392	46.7357	143.734	78.4143	101.753	174.623	116.102		98.1381	74.7548	97.2661	64.0292	131.594	160.987	100.703	113.405	140.431	80.2388	76.6896	114.27	106.922	148.747	108.634
-15	118.694	84.1869	59.0069	70.1952	95.4531	129.195	132.672	163.916	50.6036	151.104	88.1464	123.628	174.333	118.569		107.603	83.3342	87.5609	76.1914	120.454	164.884	112.857	105.668	147.661	105.999	78.596	126.652	109	130.538	115.114
-10	125.116	84.2423	64.0142	67.902	96.6656	131.79	147	147.507	52.5039	155.126	107.154	136.554	173.516	124.012		128.833	93.9171	87.4641	83.8478	121.642	164.893	137	124	164.385	122.372	69.8992	125	114.213	142.359	113.565
-5	125.193	77.4865	71.1537	67.0411	101.482	134.744	153.081	152.814	53.4583	151.846	128.406	133.408	167.488	123.918		140.616	98.6774	96.3304	90.248	121.105	163.153	143	133.267	172.176	140.171	74.253	108.858	126.169	140.85	125.506
0	122.438	71.2604	72.0619	59.4576	101.952	134.174	153.108	150.545	53.8393	143.353	128.211	133.134	160.077	127.136		144.619	97.9409	96.4876	91.0589	121.379	159.171	143	134.11	173	146.295	73.865	104.393	125.914	140.911	134.378
5	127.685	69.3871	72.2657	54.4502	102.138	134.087	155.434	154.842	56	151.361	133.987	130.495	166.098	124.97		151.296	109.999	88.5478	93.036	127.034	153.99	146.111	136.12	170.261	146.295	73.0633	108.238	135.399	139.734	134.934
10	128.39	64.7794	69.6575	57.9504	101.278	130.357	154.905	153.489	57.6054	155.004	130	126.302	159.318	122.931		130.831	97.9791	78.7703	91.029	122.069	140.763	137.351	122.655	159.352	149.539	62.627	98.5835	127	144.396	134.153
15	116.968	60.1786	70.9537	71.4634	100.574	125.621	154.03	153.315	58.727	154.749	122.708	120.504	161.076	121.315		132.2	91.7139	77.6599	89.5686	121.292	133.916	130.7	116.529	153	148.687	55.5667	93.3887	122	134.85	129.449
20	107.821	56.7681	70.0435	73.5775	99.8887	108.848	145.567	151.158	58.727	151.82	116.066	126.53	156.577	121.557		134.521	83.6186	82.504	88.8939	119.107	126.599	130	111.04	145.047	148.533	49.6541	89.4239	110.771	138.746	133.021
	dP/dtmax_pre-ischemia_Vehicle															dP/dtmax_pre-ischemia_CNP
Time / Animal	1	2	3	4	5	6	7	8	9	10	11	12	13	14		1	2	3	4	5	6	7	8	9	10	11	12	13	14	15
-20	2363.9	2541.64	1658.5	1466.38	2197.11	2809.41	3590.5	3559.62	1530.64	4349.84	2075.98	1847.04	4583.89	2982.67		2715.21	1928.77	3156.89	1441.84	3138.79	4103.38	2664.55	2714.06	4078.55	2094.82	2131.62	3650.48	3166.53	5342.35	2215.47
-15	3380.49	2483.99	1530.43	1758.44	2519.89	3358.59	3241.28	4634.39	1674.1	5016.13	2360.22	3828.87	4484.18	3231.76		3113.56	2209.36	2839.04	1821.8	3026.49	4316.63	3033.59	2537.74	4397.92	2795.16	2205.56	4048.62	3313.96	4331.82	2703.27
-10	3734.02	2617.48	1844.21	1728.48	2784.69	3403.01	4072.41	4501.33	1777.07	5489.09	3495.96	4428.88	4721.06	3428.08		3985.08	2565.16	3030.54	2167.74	3264.7	4367.78	3767.2	3092.18	5182.07	3349.27	2125.41	4123.55	3947.05	4928.69	3192.06
-5	3728.13	2433.84	2147.08	1728.18	3011.48	3566.58	4614.86	4906.58	1835.82	5631.18	4256.19	4422.8	4801.51	3525.98		4888.75	2576.94	3409.51	2488.47	3257.07	4437.4	4062.86	3379.06	5968.09	4193.91	2314.7	3750.16	3980.19	4985.08	3572.2
0	3709.6	2405.02	2154.04	1569.49	2970.92	3562.73	4694.48	4895.04	1857.64	4325.97	4100.79	4387.14	4544.63	3629.39		4948.29	2468.32	3432.72	2674.56	3263.01	4428.13	4042.75	3433.63	6104.68	5026.23	2331.24	3652.68	4008.57	5021.7	3795.13
5	4060.05	2323.64	2248.87	1449.63	3170.93	3630.72	5311.83	5390.57	1945.95	5034.6	4602.86	4375.44	4635.52	3851.69		6040.09	3125.12	3378.05	3265.95	3702.53	4885.19	4460.2	3894.03	6698.39	5026.23	2759.77	4270.86	5234.1	5656.44	4153.96
10	4049.88	2228.76	2229.67	1430.03	3250.23	3715.09	6146.7	5654.99	2059.91	5472.35	4503.32	4473.52	4788.45	3892.33		5582.54	2919.52	3042	3422.42	3618.12	4725.77	4500.14	3812.08	6337.73	6419.4	2697.41	4121.58	5117.33	6257.7	4261.75
15	3502.35	2258.27	2221.69	1696.86	3238.4	3753.49	6271.64	5893.07	2154.56	5557.72	4306.88	4302.27	4757.34	4159.04		5508.33	2880.38	3103.75	3507.15	3567.38	4625.92	4461.59	3925.4	6249.07	6636.4	2494.79	4019.41	5081.02	6207.83	4237.82
20	3305.17	2163.14	2595.74	1773.06	3305.31	3207.59	6176.54	6086.32	2154.56	5641.81	4067.31	4978.52	4804.41	4437.99		5828.57	2775.27	3294.27	3487.71	3526.97	4515.88	4577.97	3844.8	5840.72	6854.08	2070.72	3909.41	4918.56	6930.28	4503.35
	dP/dtmin_pre-ischemia_Vehicle															dP/dtmin_pre-ischemia_CNP
Time / Animal	1	2	3	4	5	6	7	8	9	10	11	12	13	14		1	2	3	4	5	6	7	8	9	10	11	12	13	14	15
-20	-2074.14	-2648.1	-1279.33	-1479.87	-2214.75	-2317.66	-2832.36	-2688.91	-870.612	-2939.63	-1302.31	-1717.19	-3512.79	-2743.46		-2392.44	-1841.69	-2352.3	-1693.08	-2685.69	-3152.81	-2169.07	-2288.34	-3186.55	-1762.22	-1713.94	-2687.44	-2517.74	-3027.61	-2204.83
-15	-2898.5	-2318.42	-1128.97	-1642.54	-2449.36	-2900.76	-2782.72	-3188.29	-979.18	-3162.82	-1555.71	-2423.87	-3299.75	-3021.96		-2576.75	-2055.72	-2146.73	-2117.11	-2762.66	-3393.49	-2491.33	-2086.9	-3388.84	-2416.25	-1696.17	-2917.4	-2760.65	-2810.33	-2504.87
-10	-3097.86	-2301.14	-1404.54	-1600.85	-2524.46	-2903.27	-3007.01	-3061.43	-1091.98	-3534.56	-2349.43	-2888.45	-3290.64	-3010.82		-2801.43	-2298.25	-2375.37	-2564.62	-2829.64	-3466.11	-2883.5	-2564.17	-3567.78	-3157.42	-1310.43	-2778.88	-2998.19	-3157.57	-2532.32
-5	-2316.82	-2033.67	-1706.94	-1552.96	-2645.26	-3165.29	-3331.01	-3308.91	-1122.99	-3797.25	-2766.44	-2933.85	-3288.25	-3161.25		-3022.53	-1982.77	-2437.8	-2597.65	-2716.4	-3589.53	-3226.92	-2761.18	-4024.05	-3339.95	-1486.02	-2329.82	-2881.35	-3268.89	-2707.05
0	-2170.64	-1832.96	-1799.01	-1428.51	-2800.28	-3185.79	-3370.38	-3247.87	-1139.24	-2930.04	-2463.39	-2877.69	-3029.91	-3193.41		-3002.27	-1928.04	-2494.8	-2604.37	-2703.37	-3436.95	-3253.7	-2801.4	-4124.17	-3629.55	-1485.22	-2231.59	-2897.37	-3326.35	-3128.24
5	-2232.04	-1782.06	-1844.09	-1273.48	-2801.02	-3314.23	-3549.55	-3420.29	-1223	-3174.46	-2627.46	-2817.77	-3312	-3052.87		-3607.69	-2425.91	-2523.29	-3241.33	-3074.16	-3989.8	-3732.45	-3138.86	-4652.52	-3629.55	-1691.7	-2638.2	-3652.13	-4021.17	-3491.21
10	-2471.1	-1728.35	-1840.18	-1300.02	-2942.16	-3350.76	-3975.55	-3528.24	-1316.54	-3492.7	-2692.87	-2774.87	-3357.12	-3342.31		-3351.3	-2388.13	-2506.36	-3250.56	-3095.53	-3791.02	-3716.49	-2989.82	-4665.17	-4440.74	-1506.78	-2487.8	-3660.18	-4132.5	-3659.49
15	-2367.58	-1587.64	-1932.59	-1390.51	-2926.25	-3309.46	-4042.85	-3657.62	-1381.19	-3738.52	-2523.91	-2473.66	-3414.56	-3216.19		-3394.53	-2421.92	-2670.49	-3226.96	-3142.06	-3660.68	-3607.28	-3001.09	-4585.63	-4597.5	-1328.78	-2406.83	-3565.17	-3909.94	-3616.55
20	-2206.1	-1529.77	-1921.86	-1452.19	-2930.46	-2734.9	-3742.07	-3613.07	-1381.19	-3801.05	-2443.32	-2863.71	-3369.22	-3264.48		-3622.27	-2279.07	-2779.85	-3212.46	-3113.54	-3365.72	-3699.13	-2883.21	-4246.73	-4659.16	-1121.2	-2311.41	-3345.64	-4281.36	-3722.43
	Flow_pre-ischemia_Vehicle															Flow_pre-ischemia_CNP
Time / Animal	1	2	3	4	5	6	7	8	9	10	11	12	13	14		1	2	3	4	5	6	7	8	9	10	11	12	13	14	15
-20	38	33.3	31.1	25.8	35.6	32.6	33.5	34.1	16.8	43.7	46.4	22.8	33.1	34.3		33.2	30.6	33.1	29.4	30.2	32	35.9	29.2	38.9	38.9	21.8	35.2	40.8	40.1	41.2
-15	33.7	23.9	26.2	19.7	30	30.6	30.8	30.9	17.4	36.6	43	23.9	31.3	33.3		28.2	26.3	26.4	28.8	27.6	30.9	34.3	24.6	35	33.7	16.7	29.9	39.9	33.6	37.8
-10	33.5	21.5	25.1	16.4	28.1	31.8	29.6	31.2	17.2	36.5	38.5	24.2	31.2	34.7		27.3	23.8	26.6	27.8	26.7	30	32.9	22.7	36	33.1	15.3	26.1	40	32.5	37.5
-5	30.4	18.7	25.1	15.1	28.1	30.6	29.4	31	16.4	36	35.7	25.9	31.6	34.2		27.9	28.7	27.1	29.5	26.3	28.7	32.4	22.1	35.2	33.7	14.4	23.4	38.2	30.1	37.9
0	28.8	15.9	24.9	14.8	28	30.3	29.4	30.8	16.3	36	35.4	24.9	31.2	34		28.6	28.8	27.1	29.4	26.3	28.6	32.6	22	35.3	33.2	14.6	21.8	38.8	30.2	37.6
5	34	15.7	24.9	13.5	28.7	29.6	30.5	31.7	16.3	36.2	31.7	25.5	31.7	32.6		28.9	26.9	25.4	29.3	25.7	26.8	32.8	21.4	35	33.9	13.3	19.1	38.5	30.2	38.5
10	23.5	15.1	23.6	13.2	28.3	28.9	32.2	31.5	16.2	35.7	30.2	26	32	36.2		28.7	23.9	22.9	28.3	25.5	24.6	30.7	19.2	34.1	31.6	11.8	17	36.7	34.2	36
15	21.6	14.8	23.3	11.9	28.1	28.8	32.4	31.4	16.3	35.5	28.4	28	30.4	33.2		27.7	22.7	23.5	28.3	25.2	23.5	30.1	17.2	35.1	31.4	10.5	16.4	34.9	37.8	35.2
20	20.5	14.2	23	10.3	29.1	27.7	32.5	31.5	16.3	34.8	26.9	29.6	31.6	33.6		29.4	20.1	23.7	27.9	24.7	22.8	30.5	15.9	36	31.5	9.4	15.8	33.2	37.5	36.6

## Sheet: Ex vivo_Post ischemia
	LVDP_post-ischemia_Vehicle															LVDP_post-ischemia_CNP
Time / Animal	1	2	3	4	5	6	7	8	9	10	11	12	13	14		1	2	3	4	5	6	7	8	9	10	11	12	13	14	15
0	0	0	0	0	0	0	0	0	0	0	0	0	0	0		0	0	0	0	0	0	0	0	0	0	0	0	0	0	0
5	1.15714	1.721	4.09814	9.0761	6.95659	16.5832	5	3.00299	2.67394	18.8431	4	3.47232	1.86753	3.46492		6.9685	1.47575	1.7939	1.31266	110.809	6.14137	3	46.8818	7	14.4348	4.92573	163.393	13.0153	4.50181	3.62598
10	1.1994	4.86815	1.25573	8.15301	2.76716	4.10949	20.5789	3.66343	6.07681	4.74695	2.62617	24.8429	1.27251	2.27686		13.2075	35.0309	3.66781	3.04709	95.763	12.3171	5.21524	7	75.9798	7.65448	2	129.313	4.79905	2.71779	3.09659
15	1.3353	10.5407	1.24312	11.275	1.51193	4.51902	72	3.20945	10.9668	7.13798	2.29885	55.8935	1.09599	3.22461		34.5155	51.2375	2.20448	65.2374	97.21	21.8217	6.60216	40.298	104.825	51.3435	3.98701	114.338	3.77924	4.78004	41.0677
20	4.23089	15.6012	2.40766	13.5146	2.70538	3.81497	95.3744	69.3993	5	9	4.57182	4.51042	1.7365	2.2506		47.6863	59.3399	1.6153	65.5585	93.8494	31.7479	92.6406	63.9487	113.293	72.1853	8.23444	100.433	4.81981	4.78632	36.9177
25	1.72027	19.4551	2.56948	17.3817	1.447	3.60174	98.6644	85.9031	3.67495	15	9.49524	4.96273	3.91282	2.31876		51.4898	58.7441	2.43374	59.7672	89.7525	41.652	96.9124	70.7814	110.612	91.4045	9	90.1776	4.03102	4.63996	14.8005
30	2.87495	20.1509	1.89083	19.3304	1.58772	3.26222	95.5624	91	4.56942	13.9778	12.1217	5.76679	12.3939	24.4182		60.7924	56.4628	2.08915	52.692	85.8511	41.3145	93.352	63.9307	105.395	100.907	12.33	81.3535	3.22722	3.72631	54.4278
35	2.39608	17.0704	1.76319	20.1494	2.11101	3.71388	93	91.1062	5	12.6063	18	3.9823	18.8329	2.30169		69.2029	55.3557	2.16564	48.7556	83.4956	46.0606	88.9029	59.6944	101.534	101.018	13.875	74	71.4983	3.47185	18.4046
	dP/dtmax_post-ischemia_Vehicle															dP/dtmax_post-ischemia_CNP
Time / Animal	1	2	3	4	5	6	7	8	9	10	11	12	13	14		1	2	3	4	5	6	7	8	9	10	11	12	13	14	15
0	0	0	0	0	0	0	0	0	0	0	0	0	0	0		0	0	0	0	0	0	0	0	0	0	0	0	0	0	0
5	39.5911	43.5659	97.8263	195.087	148.147	530.184	151.631	112.988	124.202	309.586	56.5733	72.7514	65.0787	132.801		144.578	50.6028	116.776	81.4259	2475.34	183.719	88.2931	818.372	176.099	376.3	95.6471	5089.33	303.892	155.19	141.274
10	29.5173	121.094	40.0735	193.702	106.026	273.825	527.646	229.65	419.573	126.169	82.1142	783.892	64.3487	144.024		337.698	840.775	156.205	159.588	2724.28	319.844	270.612	313.626	2654.32	334.121	36.2597	4584.32	262.593	167.017	159.844
15	29.1147	272.404	77.6334	286.094	78.7581	280.494	1988	148.7	603.145	201.152	84.6255	1574.44	68.1498	191.139		1076.48	1506.18	110.079	2177.85	2853.92	609.483	354.22	799.171	3672.76	1625.25	61.9535	4260.84	216.524	313.74	1107.43
20	78.1886	393.38	122.955	392.173	162.784	273.478	3259.42	1968.78	324.911	473.462	126.861	323.66	71.6228	107.568		1700.99	1888.79	63.1644	2460.77	2760.58	869.607	2836.78	1359.04	4343.2	2658.43	136.416	3943.95	294.405	328.505	1186.43
25	48.3916	524.95	181.471	454.804	89.3649	268.331	3679.08	2892.72	254.143	449.031	246.19	333.219	114.545	110.017		2106.44	1986.69	115.518	2529.49	2636.59	1195.1	3061.21	1535.06	4351.2	3562.96	158.532	3634.04	268.405	334.93	868.36
30	77.9561	576.881	124.295	523.869	66.1155	262.817	3614.07	3333.49	309.3	420.225	316.127	370.403	305.053	394.796		2318.05	1931.3	86.3785	2368.11	2561.28	1245.22	3021.94	1586.7	4225.83	4181.95	192.858	3409.88	204.75	284.541	1514.34
35	88.047	478.57	70.9227	560.775	87.6921	264.423	3519.4	3435.91	362.42	368.832	462.193	309.586	447.699	108.798		2554.61	1911.34	75.5677	2228.99	2522.74	1325.88	2940.27	1577.1	4072.44	4282.69	224.22	3224.96	3130.9	263.165	850.442
	dP/dtmin_post-ischemia_Vehicle															dP/dtmin_post-ischemia_CNP
Time / Animal	1	2	3	4	5	6	7	8	9	10	11	12	13	14		1	2	3	4	5	6	7	8	9	10	11	12	13	14	15
0	0	0	0	0	0	0	0	0	0	0	0	0	0	0		0	0	0	0	0	0	0	0	0	0	0	0	0	0	0
5	-39.4256	-32.2161	-66.1604	-127.43	-98.4482	-435.989	-131.07	-97.6118	-100.469	-218.701	-54.479	-49.6411	-46.2209	-108.434		-132.904	-55.2386	-92.117	-69.6091	-1299.86	-153.772	-73.6258	-563.384	-145.364	-353.532	-83.3395	-2024.02	-217.91	-108.734	-127.144
10	-33.5829	-90.4706	-44.1228	-132.23	-79.2528	-276.249	-427.893	-180.135	-268.677	-111.072	-78.6495	-578.516	-58.2284	-141.481		-317.269	-677.855	-123.24	-141.227	-2498.07	-241.649	-244.575	-252.376	-1870.86	-357.317	-33.1933	-3102.13	-252.864	-149.023	-151.257
15	-34.5183	-200.594	-81.7409	-191.864	-63.7083	-281.092	-1901.43	-141.404	-413.667	-164.604	-80.6772	-1133.69	-57.571	-188.173		-891.828	-1244.45	-159.92	-2168.22	-2630.53	-441.462	-303.542	-611.368	-2706.8	-1342.17	-41.645	-2824.86	-184.883	-260.702	-960.264
20	-58.1215	-288.666	-121.742	-261.806	-99.751	-244.941	-2618.51	-1536.47	-254.8	-431.723	-99.59	-265.986	-61.2413	-100.003		-1232.06	-1411.82	-75.1788	-2143.57	-2533.3	-664.561	-2256.96	-963.742	-3070.15	-1991.39	-77.9185	-2515.83	-255.933	-255.749	-1006.01
25	-40.8052	-348.105	-180.177	-272.637	-71.7724	-244.557	-2783.56	-1995.51	-265.345	-348.524	-169.93	-288.835	-100.882	-105.477		-1353.38	-1319.04	-104.914	-1858.56	-2370.51	-885.118	-2396.83	-1070.83	-2995.04	-2498.45	-84.7921	-2276.97	-248.622	-265.857	-700.084
30	-65.0984	-338.035	-141.652	-287.957	-61.9996	-241.596	-2726.96	-2214.66	-279.182	-311.157	-213.186	-325.224	-253.495	-319.19		-1512.94	-1232.72	-77.0579	-1571.48	-2269.28	-906.009	-2314.7	-1035.92	-2857.59	-2784.08	-110.42	-2031.24	-178.29	-239.935	-1239.92
35	-58.242	-319.444	-55.276	-297.599	-73.0916	-246.205	-2649.52	-2193.64	-372.662	-275.799	-317.415	-265.137	-367.911	-101.155		-1685.83	-1216.43	-64.5364	-1461.9	-2174.91	-944.667	-2207.35	-1002.34	-2750.85	-2792.24	-125.748	-1827.25	-1936.87	-228.864	-700.911
	Flow_post-ischemia_Vehicle															Flow_post-ischemia_CNP
Time / Animal	1	2	3	4	5	6	7	8	9	10	11	12	13	14		1	2	3	4	5	6	7	8	9	10	11	12	13	14	15
0	0	0	0	0	0	0	0	0	0	0	0	0	0	0		0	0	0	0	0	0	0	0	0	0	0	0	0	0	0
5	23.5	46.7	57.8	41.1	56.5	55.2	50.2	58.6	48.5	54.7	43.6	48.4	50.4	60.1		61.1	56.2	56.7	56	52.5	49	57.3	51.9	60	58.3	20	57.4	63.2	63.6	52.3
10	5	11.3	22.8	9.8	23	28.9	27	22.7	18.5	31.5	9.6	21.5	15.8	28.3		22.6	24	30.7	33.5	27.4	18.9	28.6	12.5	30.8	30.2	2.6	26.7	30.3	27.7	33
15	5.7	11.2	22.6	8.9	21.9	26.7	27.4	24.2	20.1	31.1	10.9	21.9	15.9	28.1		22.4	22.7	28.7	29.2	25.5	15.9	29	13.3	30.1	28.4	2.4	22.8	29.5	27.2	33.7
20	5.9	10.7	21.6	8.1	21.2	24.4	27.3	24.5	20.4	30	11.5	21.3	15.9	27		21.6	21.4	28.1	27.3	23.9	14.9	28	13	28.8	27.6	2.3	18.9	28.3	27.7	32.5
25	6	9.9	21.6	7.4	20.5	26.7	25.4	23.7	18	29.2	11.9	21	15.6	26.5		20.4	19	24.5	22.9	22.6	14	26.1	12.6	27.9	26.8	2	15.8	27.3	26.1	32.3
30	5.9	9.1	21.3	6.9	19	26.1	23.9	23	17.5	29	12	20.5	15.4	25.8		19.5	16.9	23.7	19.9	20.8	13.7	23.7	11.9	26.9	26	2	14.9	26.4	24.4	30.3
35	5.7	8.4	19.6	6.3	16.8	25.2	22.9	22.1	16.9	27.8	12.2	20.9	15.2	25.7		16.6	16.4	23.4	18.1	19.5	12.9	22	11.4	26	24.9	1.9	13.6	26	23.3	28.5
