# Supplementary material for: C‐type natriuretic peptide induces inotropic and lusitropic effects in human 3D‐engineered cardiac tissue: Implications for the regulation of cardiac function in humans
Source: Exp Physiol. 2023 Jul 26;108(9):1172–88. doi: 10.1113/EP091303 (PMC10988518; doi:10.1113/EP091303)
Supplement: Supplementary file 2 [file EPH-108-1172-s001.xlsx]

## Sheet: In vivo_fold change
		Systolic Blood Pressure - Vehicle								Systolic Blood Pressure - CNP
	Time / Animal	1	2	3	4	5	6	7		1	2	3	4	5	6
	-15	98.7	100	96.4	97.5	101.5	102.8	97.6		97.3	102.8	92.7	106.4	104	102.4
	-10	99.6	101.8	98.4	96.7	99.8	102.5	94.7		98.7	100.5	99.2	104.6	104.2	101.4
	-5	100	99.1	98	97	101.9	103.2	97.9		99.4	100.3	95.2	100.9	101.7	100.9
	0	100	100	100	100	100	100	100		100	100	100	100	100	100
	5	101.7	100.4	101.9	103.7	100.6	103	103.4		102.3	102.9	84.1	101.5	109.8	104.4
	10	103.3	102.4	99.9	103.2	101.5	106.7	102.1		100.9	102.8	102.7	99.7	110.8	108
	15	104.5	102.8	101	101.5	104.7	104.2	98.8		100.3	101.1	102.4	99.9	117.5	102.8
	20	105	101.6	101.3	101.9	104.8	103.6	97.4		99	100.7	100.5	98.8	112.1	100.1
	25	104.5	101.5	99.8	101.4	99.7	96.5	96		100.1	101.3	98.5	96.3	113	103.6
	30	104.1	101	99.9	102.7	104.7	94.4	94.3		98.8	100.6	96.1	97.3	109.5	112.5
		Diastolic Blood Pressure - Vehicle								Diastolic Blood Pressure - CNP
	Time / Animal	1	2	3	4	5	6	7		1	2	3	4	5	6
	-15	100.1	100.3	98.5	96.7	102.8	105.5	99		98.6	104.7	91.2	109.2	102.8	103.2
	-10	100.6	102	99.9	95.9	100.1	104.9	94.2		100.2	101.4	98.9	107	100.1	103.8
	-5	100.4	98.8	99.3	96.6	102.6	106	98.2		100.7	100.8	92.9	101.4	102.6	100.2
	0	100	100	100	100	100	100	100		100	100	100	100	100	100
	5	100.6	99.4	102.5	103.1	98.9	105.9	104.8		98.2	99.7	79	97.4	98.9	107.1
	10	102.1	101.8	99.3	102.6	99.3	111.3	103.7		98	99.6	101.1	94.6	99.3	109.3
	15	103.5	101.5	100.2	100.1	104	107.1	99.6		98.2	97.4	101.2	95.8	104	120.8
	20	104.2	100.2	100.7	100	103.7	104.6	97.7		96.3	96.9	98.3	94	103.7	113.5
	25	103.9	99.6	98.2	99.6	97	94.9	95.4		98.2	96.9	95.6	90.1	97	116.1
	30	103.2	99.3	98.2	100.6	104.1	92.8	93.5		96.6	95.9	93.5	91	104.1	111.7
		MAP - Vehicle								MAP - CNP
	Time / Animal	1	2	3	4	5	6	7		1	2	3	4	5	6
	-15	99.5	100.2	97.6	97.1	102.3	104.3	98.4		98	103.8	91.9	107.9	103.6	102.6
	-10	100.2	101.9	99.2	96.3	100	103.8	94.4		99.5	101	99	105.9	104	101.8
	-5	100.2	99	98.7	96.8	102.3	104.7	98.1		100.2	100.6	93.9	101.2	100.9	101.1
	0	100	100	100	100	100	100	100		100	100	100	100	100	100
	5	101	99.8	102.3	103.4	99.6	104.6	104.2		100	101.1	81.2	99.3	108.2	102.9
	10	102.6	102.1	99.6	102.9	100.3	109.3	103		99.3	101	101.8	96.9	109.9	106.7
	15	104	102.1	100.6	100.7	104.3	105.8	99.3		99.1	99	101.7	97.6	119.3	101.4
	20	104.5	100.8	101	100.8	104.2	104.1	97.6		97.5	98.6	99.3	96.2	112.9	98.6
	25	104.2	100.4	98.9	100.4	98.2	95.6	95.7		99	98.8	96.9	92.9	114.8	101.7
	30	103.6	100	99	101.5	104.4	93.5	93.8		97.6	98	94.7	93.8	110.8	110.8
		Heart rate - Vehicle								Heart rate - CNP
	Time / Animal	1	2	3	4	5	6	7		1	2	3	4	5	6
	-15	100.906	111.51	98.1518	103.683	99.569	97.7752	100.603		104.128	102.561	102.591	103.839	101.099	99.7975
	-10	100.833	106.458	97.7339	102.71	98.1064	98.261	99.2129		101.575	101.815	103.859	102.604	99.452	102.284
	-5	100.632	102.565	97.4357	102.856	100.404	98.0892	99.1287		101.852	100.435	101.11	100.561	101.962	103.284
	0	100	100	100	100	100	100	100		100	100	100	100	100	100
	5	100.726	98.5357	101.674	101.156	99.3466	100.209	101.227		97.5457	99.2817	92.1447	94.8792	100.913	100.244
	10	100.828	97.7659	100.22	100.036	99.9421	99.6135	100.422		96.4548	97.8468	96.1882	91.6544	100.21	98.4228
	15	101.032	96.4603	100.671	98.0876	100.766	97.776	97.9125		95.67	96.7683	97.4108	91.9425	105.75	95.2426
	20	101.06	95.1717	100.85	99.1318	100.061	97.822	97.1569		94.6892	96.2082	96.8714	90.0023	103.041	90.4561
	25	100.604	92.8272	99.4486	98.3013	99.1397	95.9207	93.2336		97.1828	95.7943	95.6277	88.0515	104.445	95.3672
	30	100.52	92.7842	99.355	97.802	100.672	94.3386	90.3507		94.581	95.8303	92.8895	87.3975	103.004	96.1988
		LVSP - Vehicle								LVSP - CNP
	Time / Animal	1	2	3	4	5	6	7		1	2	3	4	5	6
	-15	97.6721	101.087	97.4177	100.494	100.994	104.085	96.2878		98.4745	102.166	93.1589	106.104	102.702	100.23
	-10	98.7139	101.248	98.8254	99.6519	99.7561	102.489	95.3547		98.8376	100.059	98.7315	104.13	102.496	100.684
	-5	99.4941	99.7477	98.6255	99.408	101.331	102.619	97.3943		99.5077	100.256	94.6088	100.648	100.939	100.604
	0	100	100	100	100	100	100	100		100	100	100	100	100	100
	5	102.2	99.7277	102.024	103.937	100.186	102.586	103.231		100.955	100.427	85.979	99.3801	103.314	102.103
	10	104.272	100.446	100.709	103.561	101.159	107.373	102.051		99.667	99.9888	97.8521	97.4917	103.643	104.316
	15	105.606	101.006	102.149	101.655	104.505	105.119	98.449		99.1188	98.7609	97.6339	97.4349	110.278	99.4921
	20	106.652	100.496	102.894	102.32	104.558	100.781	96.6072		98.2778	98.6234	95.9451	96.4552	104.636	97.149
	25	106.94	100.279	101.592	101.129	99.855	96.7453	95.6265		98.9173	98.7539	94.2797	94.7771	106.029	100.24
	30	107.099	100.155	101.89	102.317	104.499	95.6495	94.0817		97.9253	98.3234	92.703	95.1836	101.913	108.392
		dP/dtmax - Vehicle								dP/dtmax - CNP
	Time / Animal	1	2	3	4	5	6	7		1	2	3	4	5	6
	-15	98.9429	106.462	94.4049	102.66	100.814	100.05	98.2643		99.7143	103.384	94.7545	107.476	102.429	103.321
	-10	99.7371	103.641	95.9829	101.264	99.6621	99.9797	98.4324		99.181	101.218	101.673	104.713	101.853	104.647
	-5	99.9469	100.093	96.1357	101.982	102.466	99.6308	101.811		99.3584	100.242	97.19	100.893	101.608	104.6
	0	100	100	100	100	100	100	100		100	100	100	100	100	100
	5	100.563	99.7385	102.2	102.69	100.718	99.2872	104.293		119.63	115.011	95.933	111.189	119.896	116.605
	10	101.673	100.313	100.782	100.732	102.41	101.525	102.074		116.876	114.27	114.368	107.474	118.642	116.675
	15	102.341	100.817	101.675	97.9998	106.509	100.714	98.7539		116.153	112.258	115.972	107.14	127.222	110.922
	20	103.073	100.507	100.765	100.541	105.412	99.1726	98.3247		115.083	111.475	114.077	105.644	119.8	104.374
	25	102.605	99.3625	99.0178	98.9755	99.2771	93.9745	94.0359		118.34	111.768	111.848	103.257	122.224	111.671
	30	101.825	99.5678	99.2806	98.3347	104.377	92.7011	92.4735		113.793	111.29	106.666	103.643	115.353	116.835
		Tau- Vehicle								Tau - CNP
	Time / Animal	1	2	3	4	5	6	7		1	2	3	4	5	6
	-15	83.8725	83.6294	92.7781	90.5216	91.3062	92.0184	85.2386		88.3649	88.2849	84.7031	91.0279	86.1328	80.5453
	-10	82.6242	88.0087	93.052	88.5404	92.964	91.7351	87.1579		89.7489	90.2319	84.1218	90.4386	86.8642	80.6524
	-5	81.5824	90.9688	93.4507	86.8538	91.0201	92.5202	86.0945		90.0349	91.7149	99.8843	90.2562	84.4394	79.456
	0	100	100	100	100	100	100	100		100	100	100	100	100	100
	5	99.1685	101.491	99.871	101.293	99.5199	101.321	100.479		85.7077	90.5957	92.2171	89.8278	85.936	88.8906
	10	99.0976	103.405	98.3273	99.9085	98.35	96.421	100.6		86.8881	87.1503	88.4314	94.5037	85.1119	89.4082
	15	97.1111	104.052	99.183	102.9	95.9296	101.065	102.473		83.7918	89.2492	85.6932	94.4349	82.9574	91.9324
	20	100.831	105.796	96.1413	100.464	100.477	98.9658	104.329		90.6385	86.7504	90.286	95.2517	85.6071	92.0446
	25	95.8157	108.437	98.294	100.753	99.733	102.608	106.989		83.6399	87.4473	87.4833	94.5989	83.5483	90.5701
	30	98.0542	105.156	99.3867	101.323	99.4653	101.396	108.614		83.0342	88.0642	89.8864	94.9781	80.6955	89.606
		LVEDP- Vehicle								LVEDP - CNP
	Time / Animal	1	2	3	4	5	6	7		1	2	3	4	5	6
	-15	99.4606	93.6616	95.4073	99.9242	101.964	105.69	81.6192		93.9086	97.7381	71.2239	94.7775	110.484	91.7397
	-10	99.5198	98.8306	102.064	103.258	103.293	103.567	90.5509		96.1912	98.4145	86.9188	97.7099	118.339	96.0906
	-5	100.223	100.528	101.041	101.719	102.584	104.248	83.6934		97.1119	100.481	74.3729	100.326	105.405	95.502
	0	100	100	100	100	100	100	100		100	100	100	100	100	100
	5	102.095	102.602	97.8242	107.146	103.823	99.8667	96.2883		91.8961	90.8838	51.4954	94.7993	83.4521	84.4988
	10	101.587	103.548	96.4966	111.043	102.017	102.697	101.787		91.5577	90.3647	70.6486	98.6836	91.3182	94.306
	15	98.8817	104.53	99.2967	112.539	98.2065	102.968	107.552		88.6415	89.5458	58.7612	97.6589	61.5622	91.49
	20	96.9502	105.646	98.1624	115.135	100.443	99.3071	104.602		89.2218	89.6378	59.546	98.3583	79.8711	93.3394
	25	97.2819	108.217	97.1547	112.626	98.69	97.5383	121.947		85.0939	88.9817	59.7782	99.3344	66.2309	89.6198
	30	100.85	107.944	98.1291	117.181	100.338	96.8613	123.918		86.3965	87.6301	64.0144	98.7204	66.5819	99.4416
		dP/dtmin- Vehicle								dP/dtmin - CNP
	Time / Animal	1	2	3	4	5	6	7		1	2	3	4	5	6
	-15	95.7156	107.151	95.1958	100.606	100.279	104.302	97.1634		98.2654	104.33	94.1056	106.537	103.08	103.23
	-10	97.681	105.335	97.148	99.5294	97.9026	103.098	95.5584		98.2954	100.987	101.773	104.943	103.267	103.58
	-5	98.9468	100.406	96.6693	99.9275	102.632	103.049	98.3604		99.543	100.355	95.5871	101.006	101.494	103.269
	0	100	100	100	100	100	100	100		100	100	100	100	100	100
	5	101.89	98.9359	102.771	105.444	101.182	103.144	104.434		112.125	112.65	86.4733	106.881	118.13	113.853
	10	104.071	99.9081	100.921	103.766	102.8	108.213	101.834		110.796	112.6	111.301	104.206	120.441	117.628
	15	105.314	100.175	102.74	100.194	106.766	105.438	96.6094		110.941	110.191	112.248	104.6	130.812	109.899
	20	106.087	98.8735	102.59	102.709	106.464	100.467	94.559		109.314	109.979	109.805	103.256	123.365	103.51
	25	105.886	97.5845	100.519	100.665	99.4398	93.6698	91.1206		111.877	111.004	106.849	99.6949	126.111	112.361
	30	106.186	97.2387	100.829	100.948	107.137	92.586	88.5413		108.802	110.398	101.339	100.547	118.504	123.6
		LVDP - Vehicle								LVDP - CNP
	Time / Animal	1	2	3	4	5	6	7		1	2	3	4	5	6
	-15	97.4556	102.326	97.6884	100.57	100.881	103.876	96.7973		99.0438	102.894	93.8065	107.915	102.413	100.704
	-10	98.6159	101.652	98.3893	99.1715	99.3428	102.349	95.5217		99.1676	100.33	99.0802	105.156	101.907	100.941
	-5	99.4051	99.6175	98.3003	99.0996	101.184	102.408	97.8695		99.8063	100.22	95.2064	100.699	100.774	100.889
	0	100	100	100	100	100	100	100		100	100	100	100	100	100
	5	102.212	99.2482	102.59	103.51	99.7612	102.94	103.472		102.084	101.995	86.997	100.112	104.051	103.086
	10	104.596	99.9287	101.276	102.565	101.058	107.982	102.06		100.678	101.569	98.6553	97.3002	104.101	104.875
	15	106.419	100.418	102.533	100.205	105.241	105.399	98.1321		100.425	100.274	98.7815	97.3985	112.087	99.9394
	20	107.825	99.6367	103.532	100.613	105.038	100.973	96.3288		99.4066	100.099	97.0198	96.1505	105.556	97.3619
	25	108.109	98.9545	102.189	99.5974	99.9907	96.6418	94.7118		100.641	100.359	95.2984	94.0483	107.507	100.833
	30	107.854	98.8562	102.397	100.335	104.984	95.4915	93.0451		99.3623	100.079	93.55	94.6176	103.225	108.892
		RPP - Vehicle								RPP - CNP
	Time / Animal	1	2	3	4	5	6	7		1	2	3	4	5	6
	-15	99.6121	111.623	94.5845	101.06	101.085	100.548	98.1834		101.258	105.346	95.0866	110.471	105.14	102.177
	-10	100.435	108.497	96.198	99.245	97.921	100.708	93.974		100.295	102.276	103.024	107.346	103.597	103.748
	-5	100.632	101.634	95.4258	99.7714	102.301	101.23	97.0655		101.291	100.708	96.2331	101.406	103.711	104.253
	0	100	100	100	100	100	100	100		100	100	100	100	100	100
	5	102.316	99.0322	103.572	104.853	99.8973	103.177	104.638		99.7732	102.157	77.4786	96.3142	110.755	104.649
	10	104.11	100.131	100.023	103.224	101.398	106.334	102.507		97.2904	100.592	98.7399	91.3463	111.018	106.28
	15	105.516	99.1829	101.66	99.5584	105.459	101.86	96.724		95.9713	97.8193	99.7599	91.7879	124.229	97.921
	20	106.043	96.7067	102.138	100.99	104.826	101.347	94.658		93.7201	96.9049	97.3385	88.9433	115.55	90.5477
	25	105.069	94.2309	99.2533	99.6834	98.8816	92.5227	89.5339		97.2592	97.0083	94.2441	84.7956	118.076	98.7831
	30	104.585	93.8131	99.2577	100.369	105.408	89.0647	85.1814		93.4641	96.3507	89.2306	84.9737	112.831	108.18
